# Supplementary material for: Deterministic fate assignment of Müller glia cells in the zebrafish retina suggests a clonal backbone during development
Source: Eur J Neurosci. 2018 Dec 4;48(12):3597–605. doi: 10.1111/ejn.14257 (PMC6588021; doi:10.1111/ejn.14257)
Supplement: Supplementary file 1 [file EJN-48-3597-s001.xlsx]

## Sheet: WT Screened
Clone	Start	MC	Ptf1a
1	1	1	8
2	1	1	7
3	1	1	7
4	1	1	7
5	1	1	7
6	1	1	6
7	1	1	9
8	1	1	5
9	1	1	7
10	1	1	5
11	1	1	7
12	1	1	6
13	1	1	5
14	1	1	7
15	1	1	8
16	1	0	6
17	1	1	3
18	1	1	6
19	1	1	7
20	1	1	3
21	1	1	6
22	1	1	7
23	1	1	6
24	1	1	7
25	1	1	8
26	1	1	5
27	1	1	5
28	1	1	7
29	1	1	7
30	1	1	4
31	1	1	5
32	1	1	4
33	2	2	10
34	2	2	9
35	2	2	11
36	2	2	12
37	2	2	11
38	2	1	13
39	2	2	11
40	2	2	14
41	2	2	11
42	2	2	14
43	2	1	14
44	2	2	11
45	2	2	10
46	2	2	11
47	2	2	10
48	2	2	10
49	2	2	16
50	2	2	11
51	2	2	10
52	2	2	12
53	2	2	9
54	2	2	11
55	2	2	7
56	3	3	18
57	4	4	20
58	4	4	21

## Sheet: WT unscreened
Clone	MC	Ptf1a
1	0	7
2	1	7
3	1	3
4	1	4
5	1	6
6	1	6
7	1	7
8	1	5
9	1	7
10	1	7
11	1	6
12	1	5
13	1	8
14	1	5
15	1	5
16	1	5
17	1	6
18	1	5
19	1	5
20	1	8
21	1	7
22	1	8
23	1	5
24	1	4
25	1	6
26	1	4
27	1	6
28	1	4
29	1	9
30	1	5
31	1	9
32	1	7
33	1	4
34	1	7
35	1	14
36	1	5
37	2	8
38	2	14
39	2	12
40	2	10
41	2	16
42	2	15
43	2	11
44	2	16
45	2	11
46	2	13
47	2	12
48	2	19
49	2	13
50	2	12
51	2	12
52	2	14
53	2	14
54	2	9
55	2	12
56	2	14
57	2	16
58	2	11
59	2	9
60	2	8
61	2	10
62	2	14
63	2	9
64	2	12
65	2	9
66	2	10
67	2	13
68	2	13
69	2	14
70	2	11
71	2	13
72	3	16
73	3	20
74	3	16
75	3	20
76	3	16
77	3	19
78	3	21
79	3	16
80	3	20
81	3	18
82	3	16
83	3	16
84	3	13
85	4	16
86	4	22
87	4	23
88	4	27
89	4	39
90	4	30
91	4	33
92	4	25

## Sheet: Atoh7 MO
Time	clone	MC	Ptf1a
72hpf	1	0	6
72hpf	2	0	7
72hpf	3	0	12
72hpf	4	0	5
72hpf	5	0	6
72hpf	6	0	8
72hpf	7	1	6
72hpf	8	1	10
72hpf	9	1	8
72hpf	10	1	5
72hpf	11	1	6
72hpf	12	1	8
72hpf	13	1	9
72hpf	14	1	8
72hpf	15	1	4
72hpf	16	1	7
72hpf	17	1	7
72hpf	18	1	6
72hpf	19	2	12
72hpf	20	2	6
72hpf	21	2	15
72hpf	22	2	17
72hpf	23	2	13
72hpf	24	2	14
72hpf	25	2	10
72hpf	26	2	17
72hpf	27	2	14
72hpf	28	2	12
72hpf	29	2	11
72hpf	30	2	8
72hpf	31	2	7
72hpf	32	2	12
72hpf	33	2	10
72hpf	34	2	7
72hpf	35	2	5
72hpf	36	2	5
72hpf	37	2	3
72hpf	38	3	16
72hpf	39	3	6
72hpf	40	3	8
72hpf	41	3	16
72hpf	42	4	25
72hpf	43	4	12
72hpf	44	4	15
72hpf	45	4	20
96hpf	46	1	8
96hpf	47	1	8
96hpf	48	1	7
96hpf	49	1	9
96hpf	50	1	4
96hpf	51	1	8
96hpf	52	1	7
96hpf	53	1	8
96hpf	54	1	8
96hpf	55	1	5
96hpf	56	1	5
96hpf	57	1	4
96hpf	58	2	10
96hpf	59	2	8
96hpf	60	2	4
96hpf	61	2	13
96hpf	62	2	7
96hpf	63	2	17
96hpf	64	2	4
96hpf	65	2	15
96hpf	66	2	8
96hpf	67	2	10
96hpf	68	2	14
96hpf	69	2	12
96hpf	70	2	10
96hpf	71	2	13
96hpf	72	3	25
96hpf	73	3	20
96hpf	74	3	13
96hpf	75	3	19
96hpf	76	3	9
96hpf	77	4	13
96hpf	78	4	22
96hpf	79	4	19
96hpf	80	4	18

## Sheet: Ptf1a MO
Time	clone	MC	Ptf1a
72hpf	1	0	4
72hpf	2	0	6
72hpf	3	0	5
72hpf	4	0	5
72hpf	5	0	5
72hpf	6	0	3
72hpf	7	0	4
72hpf	8	0	6
72hpf	9	0	6
72hpf	10	0	9
72hpf	11	0	9
72hpf	12	0	9
72hpf	13	0	7
72hpf	14	0	9
72hpf	15	0	7
72hpf	16	0	8
72hpf	17	0	4
72hpf	18	0	10
72hpf	19	0	14
72hpf	20	0	7
72hpf	21	0	7
72hpf	22	0	14
72hpf	23	0	19
72hpf	24	0	7
72hpf	25	0	13
72hpf	26	0	5
72hpf	27	0	5
72hpf	28	0	4
72hpf	29	1	6
72hpf	30	1	4
72hpf	31	1	6
72hpf	32	1	6
72hpf	33	1	5
72hpf	34	1	12
72hpf	35	1	13
72hpf	36	1	15
72hpf	37	1	12
72hpf	38	1	6
72hpf	39	1	8
72hpf	40	1	5
72hpf	41	2	12
72hpf	42	2	13
72hpf	43	2	13
72hpf	44	2	9
72hpf	45	2	11
72hpf	46	2	7
72hpf	47	4	17
96hpf	48	0	3
96hpf	49	0	6
96hpf	50	0	6
96hpf	51	0	6
96hpf	52	0	5
96hpf	53	0	6
96hpf	54	0	5
96hpf	55	0	11
96hpf	56	0	5
96hpf	57	0	9
96hpf	58	0	13
96hpf	59	0	7
96hpf	60	0	11
96hpf	61	0	8
96hpf	62	0	12
96hpf	63	1	6
96hpf	64	1	6
96hpf	65	1	5
96hpf	66	1	5
96hpf	67	1	8
96hpf	68	1	12
96hpf	69	1	11
96hpf	70	1	7

## Sheet: Vsx1 MO
Time	Clone	MC	Ptf1a
72 hpf	1	0	13
72 hpf	2	1	9
72 hpf	3	1	6
72 hpf	4	1	7
72 hpf	5	1	8
72 hpf	6	1	9
72 hpf	7	1	6
72 hpf	8	1	6
72 hpf	9	1	7
72 hpf	10	1	7
72 hpf	11	1	11
72 hpf	12	1	4
72 hpf	13	1	5
72 hpf	14	1	6
72 hpf	15	1	11
72 hpf	16	1	6
72 hpf	17	1	9
72 hpf	18	1	6
72 hpf	19	1	4
72 hpf	20	1	10
72 hpf	21	1	8
72 hpf	22	1	8
72 hpf	23	1	5
72 hpf	24	1	7
72 hpf	25	1	8
72 hpf	26	1	6
72 hpf	27	1	9
72 hpf	28	1	7
72 hpf	29	1	6
72 hpf	30	1	8
72 hpf	31	1	9
72 hpf	32	1	7
72 hpf	33	1	7
72 hpf	34	1	7
72 hpf	35	1	12
72 hpf	36	1	9
72 hpf	37	1	8
72 hpf	38	1	9
72 hpf	39	1	6
72 hpf	40	1	10
72 hpf	41	1	9
72 hpf	42	1	6
72 hpf	43	2	12
72 hpf	44	2	13
72 hpf	45	2	14
72 hpf	46	2	16
72 hpf	47	2	14
72 hpf	48	2	17
72 hpf	49	2	10
72 hpf	50	2	12
72 hpf	51	2	12
72 hpf	52	2	14
72 hpf	53	2	8
72 hpf	54	2	13
72 hpf	55	2	10
72 hpf	56	2	10
72 hpf	57	2	8
72 hpf	58	2	11
72 hpf	59	2	13
72 hpf	60	2	12
72 hpf	61	3	15
72 hpf	62	3	21
72 hpf	63	3	22

## Sheet: Vsx2 clones
Clone	Vsx2 MC	Vsx2 BC	Ptf1a
1	1	1	4
2	1	1	4
3	1	1	5
4	1	1	8
5	1	1	6
6	0	2	7
7	1	1	5
8	1	1	5
9	1	1	7
10	1	1	4
11	1	1	7
12	1	1	8
13	1	1	7
14	1	1	5
15	1	1	9
16	1	1	4
17	1	1	5
18	1	3	7
19	1	1	7
20	1	3	8
21	1	1	5
22	1	1	4
23	1	1	8
24	1	1	7
25	1	1	6
26	1	1	9
27	1	1	6
28	1	1	7
29	1	1	9
30	1	1	6
31	1	1	8
